# Supplementary material for: Time-Varying Transition Probability Matrix Estimation and Its Application to Brand Share Analysis
Source: PLoS One. 2017 Jan 11;12(1):e0169981. doi: 10.1371/journal.pone.0169981 (PMC5226793; doi:10.1371/journal.pone.0169981)
Supplement: S1 Code — Python code for the proposed method, and original dataset are available as a supporting information file. (ZIP) [file pone.0169981.s001.zip]

Archive with 63 entries (54 files):
- brand_analysis/
- brand_analysis/.DS_Store
- __MACOSX/
- __MACOSX/brand_analysis/
- __MACOSX/brand_analysis/._.DS_Store
- brand_analysis/artGraph/
- brand_analysis/artGraph/__init__.py
- __MACOSX/brand_analysis/artGraph/
- __MACOSX/brand_analysis/artGraph/.___init__.py
- brand_analysis/artGraph/__init__.pyc
- __MACOSX/brand_analysis/artGraph/.___init__.pyc
- brand_analysis/artGraph/__main__.py
- __MACOSX/brand_analysis/artGraph/.___main__.py
- brand_analysis/artGraph/__main__.pyc
- __MACOSX/brand_analysis/artGraph/.___main__.pyc
- brand_analysis/artGraph/const.py
- __MACOSX/brand_analysis/artGraph/._const.py
- brand_analysis/artGraph/const.pyc
- __MACOSX/brand_analysis/artGraph/._const.pyc
- brand_analysis/artGraph/distribution.py
- __MACOSX/brand_analysis/artGraph/._distribution.py
- brand_analysis/artGraph/distribution.pyc
- __MACOSX/brand_analysis/artGraph/._distribution.pyc
- brand_analysis/artGraph/README.md
- __MACOSX/brand_analysis/artGraph/._README.md
- brand_analysis/artGraph/structure.py
- __MACOSX/brand_analysis/artGraph/._structure.py
- brand_analysis/artGraph/structure.pyc
- __MACOSX/brand_analysis/artGraph/._structure.pyc
- __MACOSX/brand_analysis/._artGraph
- brand_analysis/csv/
- brand_analysis/csv/forPlos.csv
- __MACOSX/brand_analysis/csv/
- __MACOSX/brand_analysis/csv/._forPlos.csv
- __MACOSX/brand_analysis/._csv
- brand_analysis/estimGraph/
- brand_analysis/estimGraph/__init__.py
- __MACOSX/brand_analysis/estimGraph/
- __MACOSX/brand_analysis/estimGraph/.___init__.py
- brand_analysis/estimGraph/__init__.pyc
- __MACOSX/brand_analysis/estimGraph/.___init__.pyc
- brand_analysis/estimGraph/config.py
- __MACOSX/brand_analysis/estimGraph/._config.py
- brand_analysis/estimGraph/config.pyc
- __MACOSX/brand_analysis/estimGraph/._config.pyc
- brand_analysis/estimGraph/linobjprob.py
- __MACOSX/brand_analysis/estimGraph/._linobjprob.py
- brand_analysis/estimGraph/linobjprob.pyc
- __MACOSX/brand_analysis/estimGraph/._linobjprob.pyc
- brand_analysis/estimGraph/util.py
- __MACOSX/brand_analysis/estimGraph/._util.py
- brand_analysis/estimGraph/util.pyc
- __MACOSX/brand_analysis/estimGraph/._util.pyc
- __MACOSX/brand_analysis/._estimGraph
- brand_analysis/graphplot.R
- __MACOSX/brand_analysis/._graphplot.R
- brand_analysis/install_formac.sh
- __MACOSX/brand_analysis/._install_formac.sh
- brand_analysis/pipfreeze.dat
- __MACOSX/brand_analysis/._pipfreeze.dat
- brand_analysis/realdata-revgraph.py
- __MACOSX/brand_analysis/._realdata-revgraph.py
- __MACOSX/._brand_analysis
