# Supplementary material for: Time-Varying Transition Probability Matrix Estimation and Its Application to Brand Share Analysis
Source: PLoS One. 2017 Jan 11;12(1):e0169981. doi: 10.1371/journal.pone.0169981 (PMC5226793; doi:10.1371/journal.pone.0169981)
Supplement: S1 Code — Python code for the proposed method, and original dataset are available as a supporting information file. (ZIP) [file pone.0169981.s001.zip › brand_analysis/artGraph/__main__.py]

#! /usr/bin/env python
# -*- coding: utf-8 -*-
# Copyright (C) 2014 Tom Chiba
# Distributed under terms of the MIT license.
# Created in : 2014-05-02 12:53
"""
    .. sectionauthor:: Tom Chiba
    :mod:`__main__` -- main file
    ===================================================
    .. module:: __main__
       :platform: Mac, Unix
       :synopisis: Analyze
    .. moduleauthor:: haconeco <admin@haccat.com>
    `haconeco's homepage <http://www.haconeco.com>`_

    The way to use artGraph.pkl
    ---------------------------
    >>> def load_obj(name):
    >>>     with open('../artGraph/obj/' + name + '.pkl', 'r') as f:
    >>>         return pickle.load(f)
    >>> data = load_obj(name)
"""

# import numpy as np
# import scipy as sp
# import pandas as pd
import pickle
from matplotlib.backends.backend_pdf import PdfPages
# import sklearn
from structure import Structure
from const import params, times, gseries
from datetime import datetime as dt

# graphics directory
grpdir = './grp/'
# Graph weight
weight = True
# show or generate file
show = True
# string of time stamp
now = dt.now().strftime('%Y%m%d_%H%M')


def generate_artificial_data(params=params,weight=False,show=False,tprob=0.09,
                             gseries=gseries):
    strct = Structure.mkgraph(weight=weight, tprob=tprob, **params)
    tstrct = strct.to_timeseries(gseries=gseries)
    tstrct.generate_timeseries_structure(weight=weight)
    tdist = tstrct.to_distribution(times=times)
    return tdist


def shower(data, pdf=True):
    show = not pdf
    print "Node number: ", data.n
    print "Split prob alph: ", data.alph
    print "Initial Transition Matrix:\n", data.G[0]
    for i in xrange(len(data.W)):
            print "W[%d]\n"%i, data.W[i]
    drwgrph = data.draw_graph(short=True, show=show)
    if pdf:
        with PdfPages(grpdir + 'tsgrph' + now + '.pdf') as pdf:
            for fig in drwgrph:
                pdf.savefig(fig)
                fig.clear()
    drwseries = data.draw_series(short=True, show=show)
    if pdf:
        with PdfPages(grpdir + 'tsprocess' + now + '.pdf') as pdf:
            pdf.savefig(drwseries)


if __name__ == "__main__":
    data = generate_artificial_data(params=params, weight=weight, show=show)
    shower(data, pdf=not show)
    if not show:
        with open('artdata/art' + now + '.pkl', 'wb') as f:
            pickle.dump(data, f, pickle.HIGHEST_PROTOCOL)

        with open('grp/ts' + now + '.log', "w+") as f:
            f.write(
                    "Node number: " + str(data.n) + "\n" +
                    "Split prob alph: " + str(data.alph) + "\n" +
                    "Initial Transition Matrix:\n" + str(data.G[0]) + "\n"
                    )
