# Supplementary material for: Time-Varying Transition Probability Matrix Estimation and Its Application to Brand Share Analysis
Source: PLoS One. 2017 Jan 11;12(1):e0169981. doi: 10.1371/journal.pone.0169981 (PMC5226793; doi:10.1371/journal.pone.0169981)
Supplement: S1 Code — Python code for the proposed method, and original dataset are available as a supporting information file. (ZIP) [file pone.0169981.s001.zip › brand_analysis/artGraph/const.py]

#! /usr/bin/env python
# -*- coding: utf-8 -*-
# Copyright (C) 2014 haconeco <admin@haccat.com>
# Distributed under terms of the MIT license.
# Created in : 2014-03-21 17:54
"""
.. sectionauthor:: haconeco <admin@haccat.com>
:mod:`const` -- 
===================================================
.. module:: const
   :platform: Mac, Unix
   :synopisis: Analyze
.. moduleauthor:: haconeco <admin@haccat.com>
`haconeco's homepage <http://www.haconeco.com>`_
"""
# from numpy import repeat, newaxis

# Number of nodes
n = 10
# alpha
alph = 0.85
# rungrph calculation times
times = 1
# the number of timeseries of graph
gseries = 60

params = {'n': n, 'alph': alph}

if __name__ == '__main__':
    print u"Node number: %d\nSplit prob: %f\n" % (n, alph)
