# Supplementary material for: Time-Varying Transition Probability Matrix Estimation and Its Application to Brand Share Analysis
Source: PLoS One. 2017 Jan 11;12(1):e0169981. doi: 10.1371/journal.pone.0169981 (PMC5226793; doi:10.1371/journal.pone.0169981)
Supplement: S1 Code — Python code for the proposed method, and original dataset are available as a supporting information file. (ZIP) [file pone.0169981.s001.zip › brand_analysis/artGraph/distribution.py]

#! /usr/bin/env python
# -*- coding: utf-8 -*-
# Copyright (C) 2014 Tom Chiba
# Distributed under terms of the MIT license.
# Created in : 2014-04-15 17:35
"""
    .. sectionauthor:: Tom Chiba
    :mod:`distribution` --
    ===================================================
    .. module:: distribution
       :platform: Mac, Unix
       :synopisis: Analyze
    .. moduleauthor:: Tom Chiba

    This module is for define :class:`Distribution`.

    Examples:
    ---------
    >>> Str = Structure.mkgraph(**params)
    # # convert to :class:`Distribution`
    >>> # dist = Str.to_distribution(times=times)
    # convert to :class:`TimeSeriesStructure`
    >>> tStr = Str.to_timeseries()
    # generate time series structures in a instance of :class:`TimeSeriesStructure`
    >>> tStr.generate_timeseries_structure(weight=True)
    # convert to :class:`Distribution` and calculate it's distribution
    >>> tdist = tStr.to_distribution(times=times)
    # show distribution in time series graph structures
    >>> dists_in_graphs = tdist.draw_graph(short=True, show=True)
    # # show distribution as time series bubble plot
    >>> # tdist.draw_series(short=False, show=True)

"""

import numpy as np
from matplotlib.backends.backend_pdf import PdfPages
import matplotlib.pyplot as plt
import networkx as nx
from const import params, times, gseries
from structure import Structure, TimeSeriesStructure


class Distribution(TimeSeriesStructure):
    """ This class has information about time series distribution
        drawn from series of graphs `W`.

        :InstanceVariable:
        dist : `list` of `ndarray`
            list length=times*gseries(=times*len(self.W))
            `dist` indicates time series distribution
            pi_t \in R^n (n: the number of nodes),
        times : `int`
        length of time series from single graph

        >>> Str = Structure.mkgraph(**params)
        >>> tStr = Str.to_timeseries()
        >>> tdist = tStr.to_distribution(times=times)
        >>> tdist.draw_graph(short=True, show=True)
        >>> tdist.draw_series(short=False, show=True)
        >>> plt.show()

        See also:
            Structure.to_distribution()
            TimeSeriesStructure.to_distribution()
    """
    __slots__ = TimeSeriesStructure.__slots__ + ['dist', 'times']

    def __init__(self, params, times=times, gseries=gseries):
        TimeSeriesStructure.__init__(self, **params)
        self.times = times
        self.gseries = gseries
        self.dist = list()

    def _single_rundist(self, times=12, k=0):
        """ calculate distribution for single graph """
        times = times - 1 if k==0 else times
        for i in xrange(times):
            self.dist.append(self.dist[-1].dot(self.G[k]).squeeze())

    def rundist(self, times=12):
        """ calculate time series transient distribution process """
        for k in xrange(self.gseries):
            self._single_rundist(times=times, k=k)

    def show(self):
        TimeSeriesStructure.show(self)

    def draw_graph(self, short=True, show=True, title="Graph Plot:"):
        """ plot the time series distribution on series of graphs
            Parameters
            ----------
            self : instance of :class:`Distribution`
                which need to have :InstanceVariable:`dist`
                `dist` can be generated by :method:`rundist`.
            Notes :
                :class:`Distribution` instance which is generated from
                :class:`Structure` or :class:`TimeSeriesStructure`'s
                :method:`to_distribution` always has :InstanceVariable:`rundist`.
        """
        distlen = len(self.dist)
        if not self.coord:
            self.coord = nx.layout.circular_layout(self.nxW[0])
        drw = []
        for i in xrange(0, distlen, self.times) if short else xrange(distlen):
            grphind = int(i/self.times)
            weights = [d['weight']*10 for (u,v,d)\
                    in self.nxW[grphind].edges(data=True)]
            fig = plt.figure(i)
            ax = fig.add_subplot(111)
            nx.draw(self.nxW[grphind], pos=self.coord,
                    node_size=self.dist[i]*3000, node_color=self.dist[i],
                    cmap=plt.cm.Oranges, linewidths=None, ax=ax,
                    vmax=np.max(self.dist), vmin=np.min(self.dist), title=title+str(i))
            ## if weight
            # nx.draw_networkx_edges(
            #         self.nxW[grphind].to_undirected(), ax=ax,
            #         pos=self.coord, alpha=0.5, edge_color='m', width=weights)
            drw.append(fig)
            plt.close()
            if show:
                plt.show(fig)
        if not show: return drw

    def draw_series(self, short=True, show=True):
        """ plot the transient process of time series distribution.
            Parameters
            ----------
            self : instance of :class:`Distribution`
                which need to have :InstanceVariable:`dist`
                `dist` can be generated by :method:`rundist`.
            Notes :
                :class:`Distribution` instance which is generated from
                :class:`Structure` or :class:`TimeSeriesStructure`'s
                :method:`to_distribution` always has :InstanceVariable:`rundist`.
        """
        distlen = len(self.dist)
        if not self.coord:
            self.coord = nx.layout.circular_layout(self.nxW[0])
        dist_max = np.max(self.dist)
        dist_min = np.min(self.dist)
        dist_range = np.abs(dist_max - dist_min)
        fig = plt.figure(1, figsize=(12,6))
        ax = fig.add_subplot(111)
        for i in xrange(0, distlen, self.times) if short else xrange(distlen):
            ax.scatter(np.repeat(i, self.n), range(self.n),
                    s=self.dist[i]*1000/dist_range, marker='o',
                    c=self.dist[i], cmap=plt.cm.OrRd,
                    vmax=dist_max, vmin=dist_min, alpha=0.6)
            if (not short) & (i%self.times==0): ax.axvline(x=i, color="red")
        plt.yticks(range(-1, self.n))
        plt.grid(axis='y', color='blue')
        plt.title('transient process')
        plt.xlabel('time')
        plt.ylabel('Node')
        plt.xlim(-1, distlen)
        plt.ylim(-1, self.n)
        if show:
            plt.show(fig)
        else:
            return fig


if __name__ == "__main__":
    Str = Structure.mkgraph(**params)
    # dist = Str.to_distribution(times=times)
    tStr = Str.to_timeseries()
    tStr.generate_timeseries_structure(weight=True)
    tdist = tStr.to_distribution(times=times)
    figs = tdist.draw_graph(short=True, show=False)
    with PdfPages('temp.pdf') as pdf:
        for fig in figs:
            pdf.savefig(fig)
    seqdrw = tdist.draw_series(short=False, show=False)
    with PdfPages('temp2.pdf') as pdf:
        pdf.savefig(seqdrw)
