# Supplementary material for: Time-Varying Transition Probability Matrix Estimation and Its Application to Brand Share Analysis
Source: PLoS One. 2017 Jan 11;12(1):e0169981. doi: 10.1371/journal.pone.0169981 (PMC5226793; doi:10.1371/journal.pone.0169981)
Supplement: S1 Code — Python code for the proposed method, and original dataset are available as a supporting information file. (ZIP) [file pone.0169981.s001.zip › brand_analysis/artGraph/README.md]

# google graph artificial data generator
When you want to estimate graph of real data, this module will be used only for making class in estimation, and not for making artificial data.
