# Supplementary material for: Time-Varying Transition Probability Matrix Estimation and Its Application to Brand Share Analysis
Source: PLoS One. 2017 Jan 11;12(1):e0169981. doi: 10.1371/journal.pone.0169981 (PMC5226793; doi:10.1371/journal.pone.0169981)
Supplement: S1 Code — Python code for the proposed method, and original dataset are available as a supporting information file. (ZIP) [file pone.0169981.s001.zip › brand_analysis/artGraph/structure.py]

#! /usr/bin/env python
# -*- coding: utf-8 -*-
# Copyright (C) 2014 Tom Chiba
# Distributed under terms of the MIT license.
# Created in : 2014-03-21 14:00
"""
    .. sectionauthor:: Tom Chiba
    :mod:`structure` --
    ===================================================
    .. module::structure
       :platform: Mac, Unix
       :synopisis: Analyze
    .. moduleauthor:: Tom Chiba

    This module is for define :class:`Distribution`.

    Examples
    --------
    # make graph randomly
    >>> Str = Structure.mkgraph(**params)
    # # Show made graph
    >>> # Str.show()
    # Convert to :class:`TimeSeriesStructure`
    >>> tStr = Str.to_timeseries()
    # generate time series structures in a instance of :class:`TimeSeriesStructure`
    >>> tStr.generate_timeseries_structure(gseries, weight=True)
    # show time series graph structures
    >>> tStr.show()

"""

import numpy as np
import networkx as nx
import matplotlib.pyplot as plt
from const import params, gseries


class Structure(object):
    __slots__ = ['params', 'nxW', 'W', 'a', 'G', 'coord', '_e']

    def __init__(self, n, alph):
        self.params = {'n': n, 'alph': alph}
        self._e = np.ones(n)[:,np.newaxis]
        self.nxW = nx.Graph().to_directed()
        self.W = np.zeros((n, n), dtype=np.uint8)
        self.a = np.zeros((n, 1), dtype=np.uint8)
        self.G = np.zeros((n, n), dtype=np.float64)
        self.coord = {}

    @property
    def n(self): return self.params.get('n')
    @property
    def e(self): return getattr(self, '_e')
    @property
    def alph(self): return self.params.get('alph')

    def show(self):  # propertyのprint
        print "Node number: ", self.n
        print "Vector e:\n", self.e
        print "Split prob alph: ", self.alph
        print "Adjacency Matrix:\n", self.W
        print "Transition Matrix:\n", self.G
        ## グラフの視覚化
        if not self.coord:
            self.coord = nx.layout.circular_layout(self.nxW)
        draw = nx.draw(self.nxW, pos=self.coord)
        plt.show(draw)

    @staticmethod
    def mkgraph(n, alph, weight=True, tprob=0.09):
        W, nxW = rgraph(n, tprob=tprob, weight=weight)
        Str = Structure(n, alph)
        G, a = Structure.WtoG(W, **Str.params)
        Str.nxW = nxW; Str.W = W; Str.a = a; Str.G = G
        return Str

    @staticmethod
    def WtoG(W, n, alph):
        e = np.ones(n)[:,np.newaxis]
        a = (W.dot(e) == 0).astype(np.uint8)
        H = np.diag(1.0/(W.dot(e)+a).flatten()).dot(W)
        S = H + 1.0/n * np.outer(a, e)
        G = alph * S + (1.0 - alph)/n * np.outer(e, e)
        return G, a


    def to_distribution(self, times=12):
        from distribution import Distribution
        Distr = Distribution(params=self.params, times=times, gseries=gseries)
        Distr.params = self.params; Distr.coord = self.coord
        Distr.nxW.append(self.nxW); Distr.W.append(self.W)
        Distr.a.append(self.a); Distr.G.append(self.G);
        Distr.dist.append(np.random.random(self.n))
        Distr.dist[0] /= Distr.dist[0].sum()
        Distr.rundist(times=times)
        return Distr

    def to_timeseries(self, gseries=gseries):
        tStr = TimeSeriesStructure(self.n, self.alph, gseries=gseries)
        tStr.coord = self.coord; tStr.params = self.params
        tStr.a.append(self.a); tStr.nxW.append(self.nxW)
        tStr.W.append(self.W); tStr.G.append(self.G)
        return tStr


class TimeSeriesStructure(object):
    __slots__ = ['params', 'nxW', 'W', 'a', 'G', 'coord', 'gseries', '_e']

    def __init__(self, n, alph, gseries=gseries):
        self.params = {'n': n, 'alph': alph}
        self._e = np.ones(n)[:,np.newaxis]
        self.nxW = []
        self.W = []
        self.a = []
        self.G = []
        self.coord = {}
        self.gseries = gseries

    @property
    def n(self): return self.params.get('n')
    @property
    def e(self): return getattr(self, '_e')
    @property
    def alph(self): return self.params.get('alph')

    def show(self):  # propertyのprint
        print "Node number: ", self.n
        print "Split prob alph: ", self.alph
        print "Initial Transition Matrix:\n", self.G[0]
        ## グラフの視覚化
        if not self.coord:
            # self.coord = nx.layout.fruchterman_reingold_layout(self.nxW[0])
            self.coord = nx.layout.circular_layout(self.nxW[0])
        for i in xrange(len(self.W)):
            print "W[%d]\n"%i, self.W[i]
            nx.draw(self.nxW[i], pos=self.coord)
            weights = [d['weight']*10 for (u,v,d)\
                    in self.nxW[i].edges(data=True)]
            nx.draw_networkx_edges(
                    self.nxW[i].to_undirected(),
                    pos=self.coord, alpha=0.5, edge_color='m', width=weights)
            plt.show()

    def _gen_timeseries_W(self, weight=True):
        """ generate time series graph
            from :class:`TimeSeriesStructure`'s instance
            which doesn't have full set of time series graph
        """
        for i in xrange(self.gseries - 1):
            rndmat = np.random.rand(self.n, self.n)
            add, nxadd = rgraph(self.n, tprob=1.1/100.0, weight=weight)  # 1.4/100 # weighted 1.6/100
            rm, nxrm = rgraph(self.n, tprob=1.0/11.0, weight=weight)     # 1.3/11  # weighted 1.3/11
            Wtmp = self.W[i] + add * (rndmat if weight else 1.0)
            if not weight: np.putmask(Wtmp, Wtmp>1.0, 1.0)
            Wtmp = Wtmp - rm * Wtmp
            np.putmask(Wtmp, np.isclose(Wtmp, 0.0, 2e-01, 2e-01), 0.0)
            self.W.append(Wtmp)

    def generate_timeseries_structure(self, weight=True):
        """ generate time series graph
            from :class:`TimeSeriesStructure`'s instance
            which doesn't have full set of time series graph
        """
        self._gen_timeseries_W(weight=weight)
        self.nxW = map(lambda w: nx.from_numpy_matrix(w, nx.DiGraph()), self.W)
        self.G, self.a = TimeSeriesStructure.WstoGs(self.W, **self.params)

    @staticmethod
    def WstoGs(Ws, n, alph):
        e = np.ones(n)[:,np.newaxis]
        a = map((lambda w: (w.dot(e)==0).astype(np.uint8)), Ws)
        H = map((lambda w, ai: np.diag(1.0/(w.dot(e)+ai).flatten()).dot(w)), Ws, a)
        S = map((lambda h, ai: h + 1.0/n * np.outer(ai, e)), H, a)
        G = map((lambda s: alph*s + (1.0 - alph)/n*np.outer(e, e)), S)
        return G, a

    def to_distribution(self, times=12):
        from distribution import Distribution
        Distr = Distribution(params=self.params, times=times, gseries=self.gseries)
        Distr.params = self.params; Distr.coord = self.coord
        Distr.nxW = self.nxW; Distr.W = self.W
        Distr.a = self.a; Distr.G = self.G
        Distr.dist.append(np.random.random(self.n))
        Distr.dist[0] /= Distr.dist[0].sum()
        Distr.rundist(times=times)
        return Distr


def rgraph(n, tprob, weight=True):
    nxW = nx.gnp_random_graph(n, tprob, directed=True)
    W = np.asarray(nx.to_numpy_matrix(nxW)) * (np.random.rand(n, n) if weight else 1)
    nxW = nx.from_numpy_matrix(W, nx.DiGraph())
    return W, nxW


if __name__ == "__main__":
    Str = Structure.mkgraph(weight=False, **params)
    tStr = Str.to_timeseries()
    tStr.generate_timeseries_structure(weight=False)
    assert len(tStr.G) == tStr.gseries, "the number of graph series is not \
            `gseries`: %d != %d" % (len(tStr.G), tStr.gseries)
    assert not np.allclose(tStr.G[0], tStr.G[1]), "too close graph:\n"
    assert nx.to_edgelist(tStr.nxW[2])!=nx.to_edgelist(tStr.nxW[3])
    tStr.show()
