# Supplementary material for: Time-Varying Transition Probability Matrix Estimation and Its Application to Brand Share Analysis
Source: PLoS One. 2017 Jan 11;12(1):e0169981. doi: 10.1371/journal.pone.0169981 (PMC5226793; doi:10.1371/journal.pone.0169981)
Supplement: S1 Code — Python code for the proposed method, and original dataset are available as a supporting information file. (ZIP) [file pone.0169981.s001.zip › brand_analysis/csv/forPlos.csv]

	Qt	BMW	Chrysler	Daimler	FCA	Ford	GM	PSA	Renault-Nissan	VW	Suzuki	Others	Toyota	Honda	Mazda	Hyundai-Kia
1	2007Q1	0.0195062826583414	0.0414813992424698	0.0255395436829684	0.0360101687134053	0.0952638448602867	0.123477269898703	0.04853617275369	0.0845887101247291	0.0875197237548157	0.0362995615103468	0.150252171271335	0.127526145162225	0.0525510502395693	0.0222340426999745	0.0492139134271398
2	2007Q2	0.0221480389803143	0.0433360949795224	0.0261580364513272	0.0361072008352043	0.0979690251255638	0.130169381412912	0.0467940530515452	0.0794050668463263	0.0914634671826701	0.0307550572942532	0.150378459912506	0.121478996009356	0.0555747540180438	0.0178455108432221	0.0504168570572324
3	2007Q3	0.021648362295743	0.0379252476225903	0.0267459148106501	0.0334376453169357	0.0917641157799823	0.136559179035709	0.0425287881090066	0.0807081761375944	0.0906256181578398	0.0319910822626024	0.149138924147243	0.125725871261181	0.0596441328400536	0.0195002076898942	0.0520567345329749
4	2007Q4	0.0225942264190961	0.0397917334274762	0.0265000681265795	0.0351572932033101	0.0922178962188035	0.127567656647174	0.0435606607305426	0.081344776678818	0.0916009807706692	0.0326867228387777	0.156137398074531	0.122559518570394	0.0556615258028843	0.0179980445442844	0.0546214979466598
5	2008Q1	0.0199843069302689	0.0353544966890751	0.0256535083489366	0.0367119199194535	0.0842922039421647	0.117252655144431	0.0469725597375227	0.0868372490777564	0.0909516159233433	0.0358815306227906	0.167152671793892	0.122817411036691	0.056796166502245	0.0213163974232284	0.0520253069082008
6	2008Q2	0.0227588449366619	0.0331936174695441	0.0267237299009063	0.0377318074840023	0.0855347757843835	0.117683654310851	0.0462574826608842	0.0804484494163727	0.0944042906718391	0.032207617367842	0.166726681657925	0.120005976246436	0.058267142043996	0.0190788875156563	0.0589770425327001
7	2008Q3	0.0215901286356337	0.0297815469479518	0.0277403861508907	0.0365106989327618	0.0799040705062436	0.126608135931407	0.0421903602671187	0.085749160708828	0.096006918756643	0.0335564802899239	0.156950876368511	0.123914176443436	0.0635303242190857	0.0210495622120406	0.0549171736295248
8	2008Q4	0.0225600230722344	0.0294918007595645	0.027823795959254	0.0354255224904949	0.083384334491574	0.109611534375781	0.0451580994896516	0.0820359693475275	0.103388168938634	0.0353495954136567	0.169882239342052	0.122447933525127	0.0595985911394467	0.0179505636829711	0.0558918279720304
9	2009Q1	0.0188396357860759	0	0.0241211994928547	0.0658703704387247	0.07783891438095	0.0946527673957643	0.0484416296976908	0.0822293094227776	0.104759768824274	0.0424954421823453	0.188953171463925	0.111587474354373	0.0555287861269895	0.0205727903919169	0.0641087400413379
10	2009Q2	0.0206750077384728	0	0.0239891941963717	0.0637517960870559	0.0827136448474118	0.103639495710779	0.0486696633159386	0.0776414326966177	0.111013835100434	0.0329924072905238	0.193081528696519	0.100101997083843	0.0534038402053697	0.0165780851419327	0.0717480718887294
11	2009Q3	0.0190827253482393	0	0.0215376003556412	0.0593329779590575	0.0792783254287649	0.101510400058088	0.042586072107892	0.0820589595257683	0.101809801413352	0.0336760620300008	0.193279231400173	0.115991114092157	0.0588320767906654	0.0190827298061564	0.0719419236840443
12	2009Q4	0.0186219567002089	0	0.0225414209050245	0.0551651155371182	0.0772211769897415	0.0987318653369464	0.0454885694232687	0.0828224122974297	0.100119046403277	0.0340967718737088	0.208069312504858	0.116062302323398	0.0536486553093555	0.0166337005600819	0.0707776938355824
13	2010Q1	0.0162692273978735	0	0.0200010785493852	0.0538323722951301	0.0721180091067522	0.09105964969514	0.045314604628092	0.0866650388574561	0.0951820436363685	0.0377030420687324	0.232172398110836	0.113681987415457	0.0495125508669842	0.0173031870668036	0.0691848103049889
14	2010Q2	0.0189637690448635	0	0.022846371221992	0.0550587413724767	0.0772432661059471	0.100525378590034	0.0446783602637761	0.0821142557154678	0.102251317297847	0.0333610989843529	0.219619958188323	0.105839111857875	0.0503403792521082	0.0159929553875355	0.071165036717402
15	2010Q3	0.0181790728905369	0	0.0226924759659467	0.0536361561183642	0.0742136471771075	0.100298172011013	0.0388232631980271	0.0845675159072485	0.100705440521987	0.035840944668338	0.20723416343375	0.115148914479148	0.0545873995366382	0.01844909125327	0.0756237428386243
16	2010Q4	0.0195873376092446	0	0.0228088851300318	0.0499174343796658	0.0740266783982629	0.103035641046089	0.0414964570457915	0.0823495139404203	0.100202889616189	0.0354670457893278	0.228922889694311	0.10429184415534	0.0485179074025993	0.0158827183741284	0.0734927574185976
17	2011Q1	0.0181588735994898	0	0.0210639845215778	0.0508120802767897	0.0685317650417206	0.097077777227127	0.0431355295080174	0.0885234608221385	0.102917900535385	0.037498509481177	0.236716310999658	0.10062658954392	0.0463997851425484	0.0163018829953855	0.0722355503050654
18	2011Q2	0.0223400800110816	0	0.0240761025616173	0.0587275089997389	0.0769795737392231	0.109377728837456	0.0428637054435539	0.0822179283442911	0.115350151494448	0.0317533235105571	0.220365498280401	0.078766179594527	0.0380618521118065	0.0152960043494283	0.0838243627218696
19	2011Q3	0.0200741645661872	0	0.0237850946065023	0.0552356435896563	0.0725223219660274	0.10624391472546	0.0368426805917593	0.0884498063337241	0.112043925139945	0.0322411162956286	0.206839411946655	0.104276847650641	0.042456180838442	0.0168602198751394	0.0821286718742322
20	2011Q4	0.0207013063455218	0	0.0250826161977302	0.0517395050522291	0.0696046263106192	0.0998923205647862	0.0367684716594187	0.0900027001552519	0.110280236461162	0.0306363076819799	0.222964379485419	0.104742360512649	0.0429552458632622	0.0148211403624718	0.0798087833474991
21	2012Q1	0.0183916642004825	0	0.021529677709537	0.0499512260367094	0.0638452686774592	0.0938157546373883	0.0393023418389267	0.0918723507446716	0.105292143992649	0.0373996020895622	0.218628418631943	0.116392085972062	0.0449583735586706	0.0170350158563977	0.0815860760535417
22	2012Q2	0.0210347665905457	0	0.0237193104935787	0.0536455662409095	0.0694565240341071	0.0994408774067149	0.0387307757363371	0.0832717713127171	0.111612534378166	0.0327433178573131	0.203495094236399	0.111992653305075	0.0506566421602736	0.0145793602867324	0.0856208059611316
23	2012Q3	0.0197037684877217	0	0.0228276502820665	0.0541788789613513	0.0674884941765107	0.101058605672807	0.0356765713666238	0.0827220415276113	0.113442956293431	0.0297897938155009	0.202547509116045	0.116936703729356	0.0517005948029584	0.015921390275036	0.0860050414929805
24	2012Q4	0.0219800059685098	0	0.024304829034744	0.050817602298424	0.0674976333807807	0.097144281088436	0.0350868514958437	0.0782026492572861	0.108677675870427	0.0308773474406024	0.229165808124203	0.105811356961976	0.0470241496766088	0.0136507685996642	0.0897590408024949
25	2013Q1	0.0194969627562412	0	0.0215000969568315	0.0497528992151383	0.0663424682010658	0.0948429238681372	0.0363640061393116	0.0845069026699525	0.10948643211969	0.0361352479457288	0.223939382664155	0.111582136875816	0.0485640324293793	0.0163723941531553	0.0811141140053974
26	2013Q2	0.0217179667937193	0	0.0238164860267142	0.0548676249740064	0.0759766103222808	0.100069635566402	0.0348226100625034	0.0806787525341693	0.114183050751659	0.0290797085169533	0.206088001483669	0.108701386756954	0.0508910965316354	0.0141325645775422	0.0849745051017917
27	2013Q3	0.0213143385610672	0	0.0244077406155637	0.0519685815708823	0.073308581626793	0.100632807616363	0.0321971736294239	0.0844821206359433	0.112648202570688	0.0303976903687456	0.201594879892508	0.114614880481522	0.0542023075393505	0.0158503546199102	0.0823803402712397
28	2013Q4	0.0212686642745289	0	0.0248318723125206	0.0485563732929934	0.0701757446485174	0.0958951693672725	0.0343303391819529	0.0860417256761852	0.107752663689437	0.030375183023142	0.222108591300909	0.111261498210619	0.053945318404536	0.0146402677577912	0.0788165888595946
29	2014Q1	0.0204641954706103	0	0.0226949461190563	0.0507458723307479	0.0664824917496624	0.0900822181410738	0.0375358433950927	0.0874214761401722	0.115478993406921	0.0352315511484466	0.212365016984383	0.113772985746277	0.0511923337395152	0.0167651717125871	0.0797669039154539
30	2014Q2	0.022080945346599	0	0.0242987513967859	0.0546259504515578	0.0735814282510165	0.0963838415135004	0.037947174729455	0.0864760110259835	0.116134750616112	0.0308202607820003	0.199196017726792	0.107482129098783	0.0508816537904688	0.0144439443264881	0.0856471409444585
31	2014Q3	0.0222481194946787	0	0.0255320795518313	0.0545096033860639	0.0721708835590972	0.0982240945281808	0.0351881169862198	0.0833186797733929	0.114216478520505	0.0318582149818648	0.193325703733736	0.113862748649827	0.0538811674478493	0.0164712007840877	0.085192908602666
32	2014Q4	0.0228206977515133	0	0.0255658843332631	0.0519652974842348	0.0669961324982572	0.0971471983797441	0.0359646401156781	0.0854602045510875	0.107852802652436	0.0323162798749464	0.215487585203183	0.107837649875548	0.052746476396705	0.0141514112671476	0.0836877396162564
33	2015Q1	0.0222337963652641	0	0.0251772960398624	0.0497962677120231	0.0677774229027822	0.0901410499986736	0.0379091040758988	0.0897392224972198	0.115675494846068	0.0336912324545514	0.210330106349955	0.109012571746998	0.0493787614837844	0.0175169317681956	0.0816207417587236
34	2015Q2	0.0239778061149027	0	0.0276872473449562	0.0551284448498505	0.0748283824177504	0.0953230394375589	0.037241223633006	0.0911151189216973	0.111064566886273	0.0296786113833135	0.192912420452657	0.107593695250383	0.0530647660592633	0.0162747196565893	0.0841099575917985
35	2015Q3	0.0234328354009692	0	0.0290154597688264	0.0538671480210492	0.073840415289389	0.0976868575371148	0.0350089937452277	0.0897268738875534	0.107984458843941	0.0311300292955352	0.186819592559164	0.112173637333234	0.0570622632186386	0.0180400672631433	0.0842113678362137
36	2015Q4	0.0226920728355088	0	0.0267317939004719	0.0494288766754582	0.0677420818224859	0.0976406131582413	0.0351384581607698	0.0896168772654337	0.103733884448363	0.0293265977792054	0.218454649285202	0.105429766725911	0.0532023311780512	0.0149914236551464	0.0858705731097508
