# Supplementary material for: Time-Varying Transition Probability Matrix Estimation and Its Application to Brand Share Analysis
Source: PLoS One. 2017 Jan 11;12(1):e0169981. doi: 10.1371/journal.pone.0169981 (PMC5226793; doi:10.1371/journal.pone.0169981)
Supplement: S1 Code — Python code for the proposed method, and original dataset are available as a supporting information file. (ZIP) [file pone.0169981.s001.zip › brand_analysis/estimGraph/__init__.py]

#! /usr/bin/env python
# -*- coding: utf-8 -*-
# Copyright (C) 2016 Tom Chiba
# Distributed under terms of the MIT license.
# Created in : 2016-02-21 18:04
