# Supplementary material for: Time-Varying Transition Probability Matrix Estimation and Its Application to Brand Share Analysis
Source: PLoS One. 2017 Jan 11;12(1):e0169981. doi: 10.1371/journal.pone.0169981 (PMC5226793; doi:10.1371/journal.pone.0169981)
Supplement: S1 Code — Python code for the proposed method, and original dataset are available as a supporting information file. (ZIP) [file pone.0169981.s001.zip › brand_analysis/estimGraph/config.py]

#! /usr/bin/env python
# -*- coding: utf-8 -*-
# Copyright (C) 2014 Tom Chiba
# Distributed under terms of the MIT license.
# Created in : 2014-05-14 19:57
"""
    .. sectionauthor:: Tom Chiba
    :mod:`config` -- estimater configuration
    ===================================================
    .. module:: config
       :platform: Mac, Unix
       :synopisis: Analyze
    .. moduleauthor:: Tom Chiba
"""


# data file name
# name ="artdata20140514_1940.pkl"
# name = "artdata20140710_1709.pkl"
# name = "artdata20140920_1531.pkl"  # unweighted
# name = "artdata20140920_1452.pkl"  # weighted
# name = "artdata20140920_1540.pkl"  # unweighted
# name = "artdata20140920_2129.pkl"
# name = "artdata20140920_2131.pkl"
# name = "artdata20140930_1817.pkl"
#name = "artdata20140930_1821.pkl"
#name = "artdata20140930_1826.pkl"
# name = "artdata20141014_1923.pkl"
# name = "artdata20141014_1924.pkl"
nam = "artdata20141106_0845.pkl" # noweight last
# nam = "../artGraph/artdata/art20141202_1915.pkl"
# nam = "../artGraph/artdata/art20141202_1928.pkl"
# nam = "../artGraph/artdata/art20141129_1727.pkl"

name = nam.split("/")[-1]

alph=0.95
beta=100

# edge gerarative probability
tprob = 0.2
