# Supplementary material for: Time-Varying Transition Probability Matrix Estimation and Its Application to Brand Share Analysis
Source: PLoS One. 2017 Jan 11;12(1):e0169981. doi: 10.1371/journal.pone.0169981 (PMC5226793; doi:10.1371/journal.pone.0169981)
Supplement: S1 Code — Python code for the proposed method, and original dataset are available as a supporting information file. (ZIP) [file pone.0169981.s001.zip › brand_analysis/estimGraph/linobjprob.py]

#! /usr/bin/env python
# -*- coding: utf-8 -*-
# Copyright (C) 2016 Tom Chiba
# Distributed under terms of the MIT license.
# Created in : 2014-08-28 16:13
"""
    .. sectionauthor:: Tom Chiba
    :mod:`linobjprob` -- Reverse Pagerank Problem Solver
    ===================================================
    .. module:: linobjprob
       :platform: Mac, Unix
       :synopsis: Analyze
    .. moduleauthor:: Tom Chiba

    >>> data, eig = setdata(dt=data):
    >>> # set by FuncDesigner
    >>> gs, t, init = setvarsFD(data)
    >>> # set objective and subjectives
    >>> objective, const, change = setprobs(gs, t, data, eig)
    >>> # set LP and exec minimization
    >>> prob, result, hat_x, cut_x = solveLP(objective, init, const, gs, data)
    >>> print "True obj score:" + str(change)
    >>> # check subjectives
    >>> checkSubj(hat_x)
    >>> print eigTF
    >>> # check roc, precision, recall curve
    >>> scores = checkResult(hat_x, cut_x, data.G, data.W)
    >>> # plot curves
    >>> plotResult(pdf=pdf, **scores)
    >>> # set class::Distribution
    >>> ests = asDist(G=hat_x, W=cut_x, data=data)
    >>> # plot tsGraph, distribution comparisons
    >>> shower(dataT=data, dataE=ests, pdf=pdf)
    >>> # d3show(ests.nxW[10])
"""

from config import alph, beta
import util
import numpy as np
from openopt import LP
import FuncDesigner as fd
from matplotlib import use
use('Agg')
import matplotlib.pyplot as plt
from matplotlib.backends.backend_pdf import PdfPages
from artGraph.structure import TimeSeriesStructure
from artGraph.distribution import Distribution
import networkx as nx
# from pickle import dump, HIGHEST_PROTOCOL

pdf = True
grpdir = "./graphics/"
now = 0
weight = True
# weight = False


def setdata(dt):
    eig = map(lambda X: np.abs(np.linalg.eig(X.T)[1][:, 0]), dt.G)
    eig = map(lambda X: X / np.sum(X), eig)
    # eig = dt.dist[dt.times-1::dt.times]
    return dt, eig


def setvarsFD(data):  # setting variables with FuncDesigner
    gs = fd.oovars(["g" + str(i) for i in xrange(data.gseries)],
                   size=data.n * data.n, lb=0., lu=1.)
    t = fd.oovars(["t" + str(i) for i in xrange(data.gseries - 1)],
                  size=data.n * data.n, lb=0., lu=1.)
    s = fd.oovars(["t" + str(i) for i in xrange(data.gseries)],
                  size=data.n * data.n, lb=0., lu=1.)
    # initial points
    init = {}
    for i in xrange(data.gseries):
        # np.random.random(data.n*data.n)})
        init.update({gs[i]: np.zeros(data.n * data.n)})

    for i in xrange(data.gseries - 1):
        # np.random.random(data.n*data.n)})
        init.update({t[i]: np.zeros(data.n * data.n)})

    for i in xrange(data.gseries):
        # np.random.random(data.n*data.n)})
        init.update({s[i]: np.zeros(data.n * data.n)})
    return gs, t, s, init


def setprobs(gs, t, s, data, eig):
    objective = fd.sum(t.sum())
    if not np.isclose(beta, 0.):
        objective += beta * fd.sum(s.sum())
    const = []
    const += [fd.sum([(eig[i][(k - j) / data.n] * gs[i][k])
                      for k in xrange(j, data.n * data.n, data.n)
                      ]) == eig[i][j]
              for i in xrange(data.gseries) for j in xrange(data.n)]
    const += [(fd.sum(gs[i][j * data.n:(j + 1) * data.n]) == 1.0)
              for i in xrange(data.gseries) for j in xrange(data.n)]
    const += [(gs[i][j] > 0.)
              for i in xrange(data.gseries) for j in xrange(data.n * data.n)]
    const += [(gs[i][j] <= 1. / data.n)
              for i in xrange(data.gseries)
              for j in xrange(0, data.n * data.n, data.n + 1)]
    const += [(gs[i + 1] - gs[i]) <= t[i] for i in xrange(data.gseries - 1)]
    const += [(gs[i + 1] - gs[i]) >= -t[i] for i in xrange(data.gseries - 1)]
    const += [gs[i] - alph <= s[i] for i in xrange(data.gseries)]
    const += [gs[i] - alph >= -s[i] for i in xrange(data.gseries)]
    try:
        change = np.sum([np.abs(data.G[i + 1] - data.G[i]).sum()
                         for i in xrange(data.gseries - 1)])
    except AttributeError:
        change = 10
    const += [fd.sum(t.sum()) >= change]
    return objective, const, change


def solveLP(objective, init, const, gs, data):  # Solve Linear Programing
    # from openopt import LP
    prob = LP(objective, init, constraints=const)
    result = prob.minimize('glpk')
    # reshape
    hat_x = [result.xf[gs[i]].reshape(data.n, data.n)
             for i in xrange(data.gseries)]
    # [0:len(hat_x)]
    cut_x = map(lambda X: np.abs((X > 0.24).astype(int)), hat_x)
    return prob, result, hat_x, cut_x


def checkSubj(hat_x, eig):
    esteig = map(lambda X: np.abs(np.linalg.eig(np.nan_to_num(X.T))[1][:, 0]), hat_x)
    esteig = map(lambda X: X / np.sum(X), esteig)
    eigTF = map(np.all, map(np.isclose, esteig, eig))
    try:
        assert np.all(eigTF), ""
        print "Good Eig Constraints!:"
        print eigTF
        return True
    except AssertionError:
        print "\n-----------Constraints of eigen is failed------------\n"
        print eigTF
        print "============== Mismatch elements ================"
        print np.where(np.logical_not(eigTF))
        print "True eig:\n" + \
            str([eig[i] for i in np.where(np.logical_not(eigTF))[0]])
        print "Estimate eig:\n" + \
            str([esteig[i] for i in np.where(np.logical_not(eigTF))[0]])
        # if you want to stop, set assert False
        assert True, "Stop in checkSubj: Constraints of eigen is failed"
        return False


def checkResult(hat_x, cut_x, trueG, trueW, weight=False):
    flat_cut = np.array(map(np.ndarray.flatten, cut_x)).flatten()
    rms = np.sqrt(np.square(np.array(hat_x) - np.array(trueG)
                            ).sum(axis=(1, 2))
                  / (trueG[0].shape[0]**2))
    print 'rms:' + str(rms)
    if weight:
        trueW = map(lambda w: (w>0.24).astype(int), trueW)
    diff = map(lambda w, x: np.abs(w - x).sum(), trueW, cut_x)
    accur = map(lambda td: (1 - td/(trueW[0].shape[0]**2.0)) , diff)
    flat_W = np.array(map(np.ndarray.flatten, trueW)).flatten()
    from sklearn.metrics import roc_curve, auc, precision_recall_curve
    fpr, tpr, thres_roc = roc_curve(flat_W, flat_cut)
    roc_auc = auc(fpr, tpr)
    precision, recall, thres_f1 = precision_recall_curve(flat_W, flat_cut)
    f1_auc = auc(recall, precision)
    from scipy.stats import kendalltau
    kres = np.array(map(kendalltau,
                        map(np.ndarray.flatten, hat_x),
                        map(np.ndarray.flatten, trueG)))
    ktau = np.array(kres)[:,0]
    kscore = np.array(kres)[:,1]
    return {"diff":diff, "accur":accur, "rms":rms,
            "fpr": fpr, "tpr":tpr, "thres_roc": thres_roc, "roc_auc": roc_auc,
            "precision": precision, "recall": recall, "thres_f1": thres_f1,
            "f1_auc": f1_auc, "ktau": ktau, "kscore": kscore}


def plotResult(fpr, tpr, thres_roc, roc_auc,
               precision, recall, thres_f1, f1_auc, diff, pdf,
               fname=grpdir + 'linobj' + str(now), **args):
    # ROC curve
    figs = list()
    figs.append(plt.figure(0))
    plt.plot(fpr, tpr, label="ROC curve (area = %0.2f)" % roc_auc)
    plt.plot([0, 1], [0, 1], 'k--', label="random")
    plt.xlim([0.0, 1.0])
    plt.ylim([0.0, 1.0])
    plt.xlabel('False Positive Rate')
    plt.ylabel('True Positive Rate')
    plt.title('Receiver operating characteristic curve')
    plt.legend(loc="lower right")
    # Precision-Recall Curve
    figs.append(plt.figure(1))
    plt.plot(recall, precision,
             label="Precision-Recall curve (area = %0.2f)" % f1_auc)
    plt.xlim([0.0, 1.0])
    plt.ylim([0.0, 1.0])
    plt.xlabel('Recall')
    plt.ylabel('Precision')
    plt.title('Precision-Recall curve')
    plt.legend(loc="lower left")
    if isinstance(pdf, PdfPages):
        for fig in figs:
            pdf.savefig(fig, transparent=True)
            fig.clear()
    elif pdf:
        with PdfPages(fname + '.pdf') as pdf:
            for fig in figs:
                pdf.savefig(fig, transparent=True)
                fig.clear()
    else:
        for fig in figs:
            fig.clear()
        pdf.close(); pdf.close()


def asDist(G, W, data):
    tstru = TimeSeriesStructure(gseries=data.gseries, **data.params)
    tstru.G = G[:]
    tstru.W = W[:]
    tstru.coord = data.coord
    Gtmp = np.copy(G)
    map(lambda g, w: np.putmask(g, np.isclose(w, 0.0), 0.0), Gtmp, tstru.W)
    tstru.nxW = map(lambda w: nx.from_numpy_matrix(w, nx.DiGraph()), Gtmp)
    tdist = tstru.to_distribution(times=data.times)
    return tdist


def graphplot(datum, fig, i, subp=111,
              title="graph", edgcol='m', weight=False, *args, **kwargs):
    if 'tp' in kwargs:
        tp = kwargs['tp']
    else:
        tp = None
    grphind = int(i / datum.times)
    if weight:
        weights = [d['weight']*10 for (u,v,d)\
                in datum.nxW[grphind].edges(data=True)]
    ax = fig.add_subplot(subp)
    nx.draw(datum.nxW[grphind].to_directed(), pos=datum.coord,
            node_size=datum.dist[i] * 3000, node_color=datum.dist[i],
            cmap=plt.cm.Oranges, linewidths=0, ax=ax,
            vmax=np.max(datum.dist), vmin=np.min(datum.dist), title=title)
    if weight:
            nx.draw_networkx_edges(datum.nxW[grphind], ax=ax,
                               pos=datum.coord, alpha=0.5,
                               edge_color=edgcol, width=weights)
    return ax


def shower(dataT, dataE, fname=grpdir + 'grph' + str(now), pdf=True):
    dataT.coord = nx.layout.circular_layout(dataT.nxW[0])
    dataE.coord = dataT.coord
    tp_grph = map(lambda T, E: nx.intersection(T, E).to_undirected(),
                  dataT.nxW, dataE.nxW)
    drw = []
    for i in xrange(0, len(dataT.dist), dataT.times):
        fig = plt.figure(i)
        fig.set_figheight(10.)
        fig.set_figwidth(22.)

        axT = graphplot(dataT, fig, i, subp=121, edgcol='m', tp=tp_grph,
                        weight=True)
        axT.set_title("True" + str(int(i / dataT.times)))
        fig.add_axes(axT)

        axE = graphplot(dataE, fig, i, subp=122, edgcol='m', tp=tp_grph,
                        weight=True)
        axE.set_title("Estim" + str(int(i / dataE.times)))
        fig.add_axes(axE)

        drw.append(fig)
    if pdf:
        with PdfPages(fname + '.pdf') as pdf:
            for fig in drw:
                pdf.savefig(fig, transparent=True)
                fig.clear()
        for i in xrange(dataT.gseries + 2):
            plt.close()
    else:
        for i in xrange(dataT.gseries + 2):
            plt.close()


def checkmobility(dat, eig, now, beta, alph, pdf=True,
                  dnam='/home/data/chiba/graphics/checkmov', 
                  weight=False, ttl=''):
    gs, t, s, init = setvarsFD(dat)
    objective, const, change = setprobs(gs, t, s, dat, eig, beta, alph=alph)
    _, _, hat_x, cut_x = solveLP(objective, init, const, gs, data=dat)
    print 'true obj: ' + str(change)
    if not checkSubj(hat_x, eig): return False, now
    else: pass
    scores = checkResult(hat_x, cut_x, dat.G, dat.W, weight=weight)
    print "||data.T.W - data.E.W||_1:"
    print scores['diff']
    now = int(now) + 1
    est = asDist(G=hat_x, W=cut_x, data=dat)
    estd = Estimated(est, now=now, scores=scores)
    if pdf:
        plotResult(pdf=pdf,
                   fname= dnam + '/curve' + 'b' +
                   str(beta) + 'a' + str(alph) + str(now)+ttl, **scores)
        shower(dataT=dat, dataE=est, pdf=pdf,
               fname=dnam + '/grp' + 'b'+ str(beta) +
               'a' + str(alph)+str(now)+ttl)
    print 'file code:' + str(now)
    return estd, str(now)


class Estimated(Distribution):
    __slots__ = Distribution.__slots__ + \
        ['now', 'fname', 'scores']

    def __init__(self, distobj, now=0, fname='est',
                 scores={"diff": 0, "rms": 0, "fpr": 0, "tpr": 0,
                         "thres_roc": 0, "roc_auc": 0,
                         "precision": 0, "recall": 0,
                         "thres_f1": 0, "f1_auc": 0,
                         "ktau": 0, "kscore": 0, "accur": 0}):
        for attr_name in distobj.__slots__:
            setattr(self, attr_name, getattr(distobj, attr_name))
        self.scores = scores
        self.now = now
        self.fname = fname

    @property
    def diff(self): return self.scores.get('diff')
    @property
    def accur(self): return self.scores.get('accur')
    @property
    def rms(self): return self.scores.get('rms')
    @property
    def roc_auc(self): return self.scores.get('roc_auc')
    @property
    def f1_auc(self): return self.scores.get('f1_auc')
    @property
    def ktau(self): return self.scores.get('ktau')

if __name__ == '__main__':
    data = util.load_obj(name)
    savename = 'est'
    # load and set data
    data, eig = setdata(data)
    # estimate graph from data
    est, now = checkmobility(dat=data, eig=eig, now=now, weight=weight,
                             beta=0.01, alph=0.25, pdf=False)
    if est is False:
        assert False, "failed in Eigen Subjection"
    print("\ndif:" + str(est.diff) + "\naccur:" + str(est.accur) +
          "\nrms:" + str(est.rms) + "\nf1_auc:" + str(est.f1_auc) +
          "\nkendalltau:" + str(est.ktau))
