# Supplementary material for: Time-Varying Transition Probability Matrix Estimation and Its Application to Brand Share Analysis
Source: PLoS One. 2017 Jan 11;12(1):e0169981. doi: 10.1371/journal.pone.0169981 (PMC5226793; doi:10.1371/journal.pone.0169981)
Supplement: S1 Code — Python code for the proposed method, and original dataset are available as a supporting information file. (ZIP) [file pone.0169981.s001.zip › brand_analysis/estimGraph/util.py]

#! /usr/bin/env python
# -*- coding: utf-8 -*-
# Copyright (C) 2014 Tom Chiba
# Distributed under terms of the MIT license.
# Created in : 2014-05-14 18:50
"""
    .. sectionauthor:: Tom Chiba
    :mod:`util` -- utility functions
    ===================================================
    .. module:: util
       :platform: Mac, Unix
       :synopisis: utility
    .. moduleauthor:: Tom Chiba
"""

import pickle
# import numpy as np
# import scipy as sp
# import pandas as pd
# import matplotlib.pyplot as plt
# import sklearn


def load_obj(name):
    print "datafile '" + name + "' load data"
    with open('../artGraph/artdata/' + name, 'r') as f:
        return pickle.load(f)
