# Supplementary material for: Time-Varying Transition Probability Matrix Estimation and Its Application to Brand Share Analysis
Source: PLoS One. 2017 Jan 11;12(1):e0169981. doi: 10.1371/journal.pone.0169981 (PMC5226793; doi:10.1371/journal.pone.0169981)
Supplement: S1 Code — Python code for the proposed method, and original dataset are available as a supporting information file. (ZIP) [file pone.0169981.s001.zip › brand_analysis/graphplot.R]

library(sna)
library(RColorBrewer)
library(zoo)

# load("experiment_result.Rdata")
# load("coord.RData")
#dnam="./pdf/grph/bigtext"
#dnam="./pdf/grph"

# plot Graph and Matrix
drwsgrph <- function(W, G, P, coord=NULL, mode="fruchtermanreingold"){# {{{
  color = colorRampPalette(brewer.pal(9, "Blues"))(50)
  colorO = heat.colors(16)
  k <- dim(W)[3]
  n <- dim(W)[1]
  for(i in 1:k) {
    par(mar=c(4,2,4,2))
    coord = gplot(W[,,i], mode=mode, coord=coord,
          label.col="darkblue",label=brands,label.lty=0, label.cex=1.5,
          edge.col="gray30", edge.lwd=as.vector(W[,,i]*3),
          arrowhead.cex=1.,
          vertex.col=colorO[1+round(P[i,]*15/diff(range(P)))],
          vertex.cex=10*P[i,]
          )
    title(main=paste("estimated graph t =", weeks[i]), cex.main=2.0)
    par(mar=c(12,12,5,1))
    image(t(G[,,i])[,dim(G)[1]:1], col=color, zlim=c(0,1.0), axes=F)
    axis(1, at=seq(0,1,length=dim(W)[1]), labels=(brands), col="transparent", cex.axis=1.5, las=2)
    axis(2, at=seq(0,1,length=dim(W)[1]), labels=(brands[length(brands):1]), col="transparent", cex.axis=1.5, las=2)
    title(main=paste("estimated matrix t =", weeks[i]), cex.main=2.0)
  }
  return(coord)
}# }}}

# plot single graph
drwigraph <- function(W, P, t, coord=NULL, mode="fruchtermanreingold",# {{{
                      ttl=F, separate=T, edge.r=NULL, edge.c=NULL, edge.color="red"){
  colorO = heat.colors(16)
  k <- dim(W)[3]; n <- dim(W)[1]
  if(class(t) == "character") i <- which(weeks==t) else if(t < k) i <- t
  if(separate) {# {{{
    if(ttl)
      pdf(file=paste0(dnam,"/withTitle/estimatedGraphWithTitle",weeks[i],".pdf"), width=11, height=10)
    else
      pdf(file=paste0(dnam,"/noTitle/estimatedGraphNoTitle-0-",weeks[i],".pdf"), width=11, height=10)
  }# }}}
  par(mar=c(4,2,4,2))
  edge.col <- matrix("gray30", n, n)
  colnames(edge.col) <- brands; rownames(edge.col) <- brands
  select.edge <- cbind(edge.r, edge.c)
  edge.col[select.edge] <- edge.color
  coord = gplot(W[,,i], mode=mode, coord=coord,
                label.col="darkblue",label=brands,label.lty=0, label.cex=2.5,
                edge.col=edge.col, edge.lwd=as.vector(W[,,i]*3),
                arrowhead.cex=1.,
                vertex.col=colorO[1+round(P[i,]*15/diff(range(P)))],
                vertex.cex=10*P[i,], label.pos=3
                )
  if(ttl) title(main=paste("estimated graph t =", weeks[i]), cex.main=3.0)
  if(separate) dev.off()
  return(coord)
}# }}}

# plot graph ordered by timeseries
drwgrph <- function(W, P, coord=NULL, mode="fruchtermanreingold", ttl=T, separate=F){# {{{
  colorO = heat.colors(16)# colorRampPalette(brewer.pal(9, "YlOrRd"))(16)
  #par(mar=c(12,2,2,1))
  k <- dim(W)[3]
  n <- dim(W)[1]
  for(i in 1:k) {
    #png(file=paste0(dnam,"/GGdbl-",testType,i,".png"),width = 960*1.5, height = 480*1.5, units = "px")#, width=100, height=50)
    # if(separate) {
    #   if(ttl)
    #     pdf(file=paste0(dnam,"/withTitle/estimatedGraphWithTitle",weeks[i],".pdf"), width=11, height=10)
    #   else
    #     pdf(file=paste0(dnam,"/noTitle/estimatedGraphNoTitle",weeks[i],".pdf"), width=11, height=10)
    # }
    par(mar=c(4,2,4,2))
    coord = gplot(W[,,i], mode=mode, coord=coord,
          label.col="darkblue",label=brands,label.lty=0, label.cex=2.5,
          edge.col="gray30", edge.lwd=as.vector(W[,,i]*3),
          arrowhead.cex=1.,
          vertex.col=colorO[1+round(P[i,]*15/diff(range(P)))],
          vertex.cex=10*P[i,], label.pos=3
          )
    if(ttl) title(main=paste("estimated graph t =", weeks[i]), cex.main=3.0)
    if(separate) dev.off()
  }
  return(coord)
}# }}}

# plot matrix ordered by timeseries
drwsimage <- function(W){# {{{
  color = colorRampPalette(brewer.pal(9, "Blues"))(50)
  colorG = colorRampPalette(brewer.pal(9, "Greens"), alpha=0.2)(50)
  par(mar=c(2,2,2,2))
  k <- dim(W)[3]
  n <- dim(W)[1]
  for(i in 1:k) {
    image(t(W[,,i])[,dim(W)[1]:1], col=color, zlim=c(0,1.0), axes=F)
    image(t(miss[,,i])[,dim(W)[1]:1], col=colorG, zlim=c(0.5,3.0), axes=F, add=TRUE)
    axis(1, at=seq(0,1,length=dim(W)[1]), labels=(LETTERS[1:dim(W)[1]]), col="transparent", cex.axis=1.5)
    axis(2, at=seq(0,1,length=dim(W)[1]), labels=(LETTERS[dim(W)[1]:1]), col="transparent", cex.axis=1.5)
    title(main=paste("known elements  t =", i), cex.main=3)
  }
}# }}}

# balloon plot of raw data
drwtrprc <- function(pit,rng=NULL,ttl="") {# {{{
  ng <- ncol(pit)          #num of group
  lw <- nrow(pit)          #length of week
  weeks <- as.yearqtr(weeks, format = "%Y-%m-%d")
  if(is.null(rng))
    rng <- range(as.numeric(pit))
  par(mar=c(2.1,16.,2.1,1.1))
  plot(c(1,lw),c(1,ng),type="n",axes=FALSE, main=ttl,
#       xlab="date",ylab="automobile manufacturer",
       cex.lab=1.5, cex.main=1.5, xlab='', ylab='')
  box()
  axis(1,at=seq(1,length(weeks),by=4),labels=weeks[seq(1,length(weeks),by=4)], cex.axis=2.3)
  axis(2,at=1:ng,labels=brands[length(brands):1],cex.axis=2.3, las=2)
  abline(h=1:lw,col="lightblue")
  for (i in 1:ng) {
    points(1:lw,rep(i,lw),pch=21,
           bg=heat.colors(15)[i],
             # color by circle size
             # heat.colors(16)[round(pit[,16-i]*15/diff(rng))],
           cex=50*20.*pit[,16-i]/lw,
           )
  }
}# }}}

# stacked plot of raw data
drwbarprc <- function(pit, rng=NULL) {# {{{
  require(ggplot2)
  require(scales)
  colnames(pit) <- brands
  pit <- data.frame(pit)
  pitt <- cbind(Week=as.Date(weeks),pit)
  print(head(pitt))
  pitt <- tidyr::gather(pitt, Name, Share, -Week)
  pitt <- dplyr::arrange(pitt, desc(Name))
  theme_set(theme_minimal(base_size=24))
  p <- ggplot(pitt, aes(x=Week, y=Share, fill=Name, label=Name))
  p <- p + geom_area(stat = "identity")
  p <- p + scale_x_date(breaks=date_breaks("1 year"), date_labels="%Y")
  p <- p + scale_fill_manual(values=colorRampPalette(brewer.pal(9, "YlOrRd"))(15))
  p <- p + theme(legend.text = element_text(size=24))
  p <- p + theme(plot.background =
                 element_rect(fill = "transparent", colour = "transparent"))
  p <- p + theme(panel.background =
                 element_rect(fill = "transparent", colour = "transparent"))
  p <- p + theme(axis.line = element_line(color="transparent", size = 0))
  p <- p + theme(axis.text = element_text(size = 20))
  p <- p + theme(axis.title = element_text(size = 0))
  show(p)
}# }}}

# ordbrand <- order(brands)
# 
# W <- W[ordbrand, ordbrand,]
# brands <- brands[ordbrand]
# P <- P[,ordbrand]

testType="1Q"
coord=NULL

pdf(file=paste0(dnam,"/test-",Sys.Date(),".pdf"), width=25, height=20)
drwbarprc(P)
drwtrprc(P)
drwgrph(W, P, coord=coord)
dev.off()

# dnam="."
# save(list=c("G","W","P","weeks","dnam"), file=paste0(dnam,"/experiment_result.Rdata"))

print("End plotting")
warnings()
