# Supplementary material for: Time-Varying Transition Probability Matrix Estimation and Its Application to Brand Share Analysis
Source: PLoS One. 2017 Jan 11;12(1):e0169981. doi: 10.1371/journal.pone.0169981 (PMC5226793; doi:10.1371/journal.pone.0169981)
Supplement: S1 Code — Python code for the proposed method, and original dataset are available as a supporting information file. (ZIP) [file pone.0169981.s001.zip › brand_analysis/install_formac.sh]

#! /bin/bash
#
# install_formac.sh

brew tap homebrew/python
brew tap homebrew/science
brew install R
brew install python
brew tap Homebrew/versions
brew install glpk448
brew link glpk448
pip install -r pipfreeze.dat
env CFLAGS="-I/usr/local/include" CVXOPT_BUILD_GLPK=1 pip install 'cvxopt==1.1.7'
Rscript -e 'install.packages(c("dplyr", "sna", "scales", "RColorBrewer", "zoo"))'
