# Supplementary material for: Time-Varying Transition Probability Matrix Estimation and Its Application to Brand Share Analysis
Source: PLoS One. 2017 Jan 11;12(1):e0169981. doi: 10.1371/journal.pone.0169981 (PMC5226793; doi:10.1371/journal.pone.0169981)
Supplement: S1 Code — Python code for the proposed method, and original dataset are available as a supporting information file. (ZIP) [file pone.0169981.s001.zip › brand_analysis/pipfreeze.dat]

numpy==1.9.1
scipy==0.15.0
scikit-learn==0.14.1
FuncDesigner==0.5402
Pygments==1.6
PypeR==1.1.2
appnope==0.1.0
backports.ssl-match-hostname==3.4.0.2
# cvxopt==1.1.7
decorator==4.0.2
gnureadline==6.3.3
ipython==4.0.0
ipython-genutils==0.1.0
jedi==0.9.0
matplotlib==1.3.1
networkx==1.9.1
nose==1.3.3
openopt==0.5402
pandas==0.17.1
path.py==8.1
pexpect==3.3
pickleshare==0.5
py==1.4.20
pyparsing==2.0.2
pytest==2.5.2
python-dateutil==2.2
pytz==2015.7
pyzmq==14.7.0
seaborn==0.7.0
setproctitle==1.1.8
simplegeneric==0.8.1
six==1.6.1
tornado==3.2.1
traitlets==4.0.0
urwid==1.3.0
wsgiref==0.1.2
