# Supplementary material for: Time-Varying Transition Probability Matrix Estimation and Its Application to Brand Share Analysis
Source: PLoS One. 2017 Jan 11;12(1):e0169981. doi: 10.1371/journal.pone.0169981 (PMC5226793; doi:10.1371/journal.pone.0169981)
Supplement: S1 Code — Python code for the proposed method, and original dataset are available as a supporting information file. (ZIP) [file pone.0169981.s001.zip › brand_analysis/realdata-revgraph.py]

#! /usr/bin/env python
# -*- coding: utf-8 -*-
# Copyright (C) 2016 Tom Chiba
# Distributed under terms of the MIT license.
# Created in : 2016-02-21 18:04
"""
    .. sectionauthor:: haconeco <admin@haccat.com>
    :mod:`realdata-revgraph` -- analyze realdata
    ===================================================
    .. module:: realdata-revgraph
       :platform: Mac, Unix
       :synopisis: Analyze
    .. moduleauthor:: haconeco <admin@haccat.com>
    `haconeco's homepage <http://www.haconeco.com>`_
"""

import numpy as np
import pandas as pd
import pyper as pyR
from estimGraph import linobjprob as lop

dnam = "test"
csvname = "csv/forPlos.csv"
resample = "1Q"
testtype = resample


class RealData (object):
    __slots__ = ["raw", "dist", "gseries", "params", "names"]

    def __init__(self, csvname):
        if csvname != "csv/yearCar.csv":
            self.raw = pd.read_csv(csvname, parse_dates='Qt', index_col='Qt'
                                   # parse_dates='Week', index_col='Week'
                                   ).ix[:, 1:].resample(resample, how='mean')
        else:
            self.raw = self.car_select()
        self.gseries = self.raw.shape[0]
        self.dist = [np.array(self.raw.ix[i])/np.array(self.raw.ix[i]).sum()
                     for i in xrange(self.gseries)]
        self.params = {'n': self.raw.shape[1], 'alph': None}
        tmp = self.raw.columns.tolist()
        self.names = [tmp[i].decode('utf-8') for i in xrange(self.n)]

    @property
    def n(self): return self.params.get('n')

    @property
    def alph(self): return self.params.get('alph')

    def car_select(self):
        tmp = pd.read_csv(csvname, index_col="Group")
        raw = tmp.ix[tmp.ix[:, "Brand"] == "Total", tmp.columns != "Brand"]
        raw = raw.transpose()
        raw.index = raw.index.to_datetime()
        return raw


if __name__ == "__main__":
    dat = RealData(csvname)
    gs, t, s, init = lop.setvarsFD(dat)
    objective, const, change = lop.setprobs(gs, t, s, dat, dat.dist)
    _, _, hat_x, cut_x = lop.solveLP(objective, init, const, gs, data=dat)

    r = pyR.R()
    r.assign("G", np.array(hat_x))
    r.assign("W", np.array(cut_x))
    r.assign("P", np.array(dat.dist))
    r.assign("dnam", dnam)
    r.assign("testType", testtype)
    r.assign("weeks", dat.raw.index.to_native_types())
    r.assign("brands", [n.encode('utf-8') for n in dat.names])
    print(r('source(file="graphplot.R")'))
